# Supplementary material for: DNA Methyltransferases Regulate Pathogenicity of Botrytis cinerea to Horticultural Crops
Source: J Fungi (Basel). 2021 Aug 14;7(8):659. doi: 10.3390/jof7080659 (PMC8399656; doi:10.3390/jof7080659)
Supplement: Supplementary file 1 [file jof-07-00659-s001.zip]

Archive with 1 entries (1 files):
- jof-1320962-SI.pdf
